# Supplementary material for: Low Transmission of Chikungunya Virus by Aedes aegypti from Vientiane Capital, Lao PDR
Source: Pathogens. 2022 Dec 25;12(1):31. doi: 10.3390/pathogens12010031 (PMC9860973; doi:10.3390/pathogens12010031)
Supplement: Supplementary file 1 [file pathogens-12-00031-s001.zip]

Archive with 1 entries (1 files):
- pathogens-2057763-SI.pdf
